# Supplementary material for: Intrathecal trastuzumab versus alternate routes of delivery for HER2-targeted therapies in patients with HER2+ breast cancer leptomeningeal metastases
Source: Breast. 2023 May 1;69:451–68. doi: 10.1016/j.breast.2023.04.008 (PMC10300571; doi:10.1016/j.breast.2023.04.008)
Supplement: Multimedia component 1 [file mmc1.xlsx]

## Sheet: Supplemental Table S1
Supplemental Table S1. Anti-HER2 targeted therapy regimens used for all patients in the study.
Regiments employed for treatment of LM	Number of patient-lines of therapy	Number of patients
Anti-HER2 monoclonal antibodies
Trastuzumab	185	157
T-DM1	37	37
T-DXd	15	15
Pertuzumab	20	19
Anti-HER2 small molecule inhibitors
Lapatinib	46	45
Neratinib	11	11
Tucatinib	6	6
Intravenous chemotherapy
Doxorubicin	3	3
Paclitaxel	20	20
Docetaxel	5	4
Vinorelbine	14	14
Carboplatin	10	8
Cisplatin	2	2
Gemcitabine	3	3
Etoposide	2	2
Cyclophosphamide	6	6
Eribulin	2	2
Aracytine	1	1
Fluoruracil	1	1
Oral chemotherapy
Capecitabine	62	57
Intrathecal chemotherapy
Methotrexate	44	42
Cytarabine	11	11
Thiotepa	11	11
NOTE. FDA approved trastuzumab-based anti-HER2 treatments included trastuzumab, trastuzumab+pertuzumab, T-DM1 and T-DXd. Non-trastuzumab-based anti-HER2 treatments included lapatinib, neratinib, tucatinib. Chemotherapy administered concurrently to anti-HER2-targeted therapies included intravenous, oral, intrathecal chemotherapy or combinations of different routes of administration.
