# Supplementary material for: Intrathecal trastuzumab versus alternate routes of delivery for HER2-targeted therapies in patients with HER2+ breast cancer leptomeningeal metastases
Source: Breast. 2023 May 1;69:451–68. doi: 10.1016/j.breast.2023.04.008 (PMC10300571; doi:10.1016/j.breast.2023.04.008)
Supplement: Multimedia component 2 [file mmc2.xlsx]

## Sheet: Supplemental Table S1
Supplemental Table S2. Causes of progression for all patients in the study.
Progression cause	Number of patient-lines of therapy	Number of patients
Death	48	48
Parenchymal brain metastasis progression	4	4
LM progression	11	9
LM and parenchymal brain metastasis progression	4	4
CNS-progression, unspecified	139	108
Total	206	173
NOTE. LM, leptomeningeal metastases.
