# Supplementary material for: Intrathecal trastuzumab versus alternate routes of delivery for HER2-targeted therapies in patients with HER2+ breast cancer leptomeningeal metastases
Source: Breast. 2023 May 1;69:451–68. doi: 10.1016/j.breast.2023.04.008 (PMC10300571; doi:10.1016/j.breast.2023.04.008)
Supplement: Multimedia component 3 [file mmc3.xlsx]

## Sheet: Patient characteristics (T1)
Supplemental Table S3. Comparison of Individual Patient Characteristics based on ECOG Status.	Bold values indicate P<0.05
Variable	Entire Cohort No. (%)	ECOG 0-1 (%)	ECOG 2, 3, 4 (%)	P (Fisher’s exact)	Pearson’s χ2
Patient-lines of therapy	142 (100)	89 (62.68)	53 (37.32)
Study characteristics
Geographic location
North America	22 (15.49)	19 (21.35)	3 (5.66)	0.015	6.244, P=0.012
Europe	120 (84.51)	70 (78.65)	50 (94.34)	0.015
Asia	0 (0)	0 (0)	0 (0)	N/A
Year of study
< 2018	19 (13.38)	14 (15.73)	5 (9.43)	0.322
≥ 2018	123 (86.62)	75 (84.27)	48 (90.57)
Sample size
< 5	11 (7.75)	7 (7.87)	4 (7.55)	1
≥ 5	131 (92.25)	82 (92.13)	49 (92.45)
Risk of bias
≤ 3	3 (2.11)	0 (0)	3 (5.66)	0.05
4, 5	139 (97.89)	89 (100)	50 (94.34)
Study type
Retrospective	139 (97.89)	86 (96.63)	53 (100)	0.293
Prospective	3 (2.11)	3 (3.37)	0 (0)
Patient characteristics
Age, years
< 60	84 (59.15)	53 (59.55)	31 (58.49)	1
≥ 60	58 (40.85)	36 (40.45)	22 (41.51)
Unknown	0 (0)	0 (0)	0 (0)
Hormone receptor status
Hormone receptor negative	3 (2.11)	2 (2.25)	1 (1.89)	1
Hormone receptor positive	25 (17.61)	18 (20.22)	7 (13.21)
Unknown	114 (80.28)	69 (77.53)	45 (84.9)
Lines of therapy in metastatic setting
0-1	28 (19.72)	18 (20.22)	10 (18.87)	1
≥ 2	114 (80.28)	71 (79.78)	43 (81.13)
Unknown	0 (0)	0 (0)	0 (0)
Prior anti-HER2 targeted therapy
No	3 (2.11)	3 (3.37)	0 (0)	0.272
Yes	70 (49.3)	41 (46.07)	29 (54.72)
Unknown	69 (48.59)	45 (50.56)	24 (45.28)
Concurrent extracranial metastases
No	24 (16.9)	10 (11.24)	14 (26.42)	0.035
Yes	118 (83.1)	79 (88.76)	39 (73.58)
Unknown	0 (0)	0 (0)	0 (0)
Concurrent intracranial metastases
No	49 (34.51)	38 (42.7)	11 (20.75)	0.01
Yes	93 (65.49)	51 (57.3)	42 (79.25)
Unknown	0 (0)	0 (0)	0 (0)
Location of LM
Brain	110 (77.46)	66 (74.16)	44 (83.02)	0.206	2.360, P=0.307
Spinal cord	6 (4.23)	5 (5.62)	1 (1.89)	0.413
Both	25 (17.61)	18 (20.22)	7 (13.21)	0.367
Unknown	1 (0.7)	0 (0)	1 (1.88)
Diagnostic characteristics
Method of LM diagnosis
MRI	62 (43.66)	45 (50.56)	17 (32.08)	0.037	12.587, P=0.006
CSF	25 (17.61)	9 (10.11)	16 (30.19)	0.005
Both	40 (28.17)	23 (25.85)	17 (32.07)	0.446
Other	15 (10.56)	12 (13.48)	3 (5.66)	0.169
Unknown	0 (0)	0 (0)	0 (0)
Time from primary cancer diagnosis to LM diagnosis, months
< 48	4 (2.82)	2 (2.25)	2 (3.77)	N/A
≥ 48	0 (0)	0 (0)	0 (0)
Unknown	138 (97.18)	87 (97.75)	51 (96.23)
LM treatment characteristics
Type of therapy
Monoclonal antibody	103 (72.54)	57 (64.05)	46 (86.79)	0.003	8.991, P=0.011
Small molecule inhibitor	29 (20.42)	23 (25.84)	6 (11.32)	0.052
Both	10 (7.04)	9 (10.11)	1 (1.89)	0.091
Type of monoclonal antibody
Non-ADC monoclonal antibody	79 (55.63)	46 (51.69)	33 (62.26)	1
ADC	34 (23.94)	20 (22.47)	14 (26.42)
Regimens including each of the following therapies
Trastuzumab-based anti-HER2 treatments
Trastuzumab	80	47	33	0.298
T-DXd	5	4	1	0.651
T-DM1	29	16	13	0.393
Pertuzumab + trastuzumab	19	13	6	0.622
Non-trastuzumab-based anti-HER2 treatments
Lapatinib	28	22	6	0.08
Neratinib	9	8	1	0.154
Tucatinib	2	2	0	0.529
ADC for LM (T-DM1 or T-DXd)
No	108 (76.06)	69 (77.53)	39 (73.58)	0.685
Yes	34 (23.94)	20 (22.47)	14 (26.42)
ADC type (T-DXd vs T-DM1) for LM
T-DM1	29 (20.42)	16 (17.98)	13 (24.53)	0.379
T-DXd	5 (3.52)	4 (4.49)	1 (1.89)
Intrathecal trastuzumab
No	134 (94.37)	85 (95.51)	49 (92.45)	0.471
Yes	8 (5.63)	4 (4.49)	4 (7.55)
IT trastuzumab versus non-ADC monoclonal antibody
IV non-ADC monoclonal antibody	72 (50.7)	43 (48.31)	29 (54.72)	0.711
IT trastuzumab	8 (5.63)	4 (4.49)	4 (7.55)
IT trastuzumab versus ADC
IV ADC	34 (23.94)	20 (22.47)	14 (26.42)	0.679
IT trastuzumab	7 (4.93)	3 (3.37)	4 (7.55)
Trastuzumab-based regimens
No	29 (20.42)	23 (25.84)	6 (11.32)	0.052
Yes	113 (79.58)	66 (74.16)	47 (88.68)
Chemotherapy simultaneously with anti-HER2 targeted therapy
No	31 (21.83)	24 (26.97)	7 (13.21)	0.061
Yes	111 (78.17)	65 (73.03)	46 (86.79)
Route of administration for chemotherapy concurrently to HER2 targeted therapy
IT only	5 (3.52)	1 (1.12)	4 (7.55)	0.158	3.685, P=0.055
IV or oral only	89 (62.68)	58 (65.17)	31 (58.49)	0.007
IT and IV/oral	17 (11.97)	6 (6.74)	11 (20.75)	0.059
Radiotherapy for LM
No	55 (38.73)	34 (38.2)	21 (39.62)	0.859
Yes	86 (60.57)	55 (61.8)	31 (58.49)
Unknown	1 (0.7)	0 (0)	1 (1.89)
Type of radiotherapy for LM
Stereotactic radiosurgery	1 (0.7)	1 (1.13)	0 (0)	1	3.039, P=0.551
Whole-brain radiotherapy	6 (4.23)	3 (3.37)	3 (5.66)	0.663
Spinal radiotherapy	4 (2.82)	3 (3.37)	1 (1.89)	1
Whole-brain radiotherapy and spinal radiotherapy	3 (2.11)	3 (3.37)	0 (0)	0.55
Unknown	72 (50.71)	45 (50.56)	27 (50.94)	0.762
